# Supplementary material for: New records of Gerromorpha and Nepomorpha (Insecta: Hemiptera: Heteroptera) from South America
Source: Biodivers Data J. 2016 May 13;(4):e7975. doi: 10.3897/BDJ.4.e7975 (PMC4867719; doi:10.3897/BDJ.4.e7975)
Supplement: XML Treatment for Ambrysus stali [file BDJ.4.e7975-treatment14.xml]

<!DOCTYPE tp:taxon-treatment
  PUBLIC "-//TaxonX//DTD Taxonomic Treatment Publishing DTD v0 20100105//EN" "tax-treatment-NSO.dtd">
<tp:taxon-treatment xmlns:tp="http://www.plazi.org/taxpub"><tp:treatment-meta><mixed-citation publication-type="journal"><person-group><name><surname>Moreira</surname><given-names>Felipe Ferraz Figueiredo</given-names></name><name><surname>Rodrigues</surname><given-names>Higor D. D.</given-names></name><name><surname>Barbosa</surname><given-names>Julianna Freires</given-names></name><name><surname>Reduciendo Klementová</surname><given-names>Barbora</given-names></name><name><surname>Svitok</surname><given-names>Marek</given-names></name></person-group><article-title>New records of <tp:taxon-name><tp:taxon-name-part taxon-name-part-type="infraorder">Gerromorpha</tp:taxon-name-part></tp:taxon-name> and <tp:taxon-name><tp:taxon-name-part taxon-name-part-type="infraorder">Nepomorpha</tp:taxon-name-part></tp:taxon-name> (Insecta: <tp:taxon-name><tp:taxon-name-part taxon-name-part-type="order">Hemiptera</tp:taxon-name-part></tp:taxon-name>: <tp:taxon-name><tp:taxon-name-part taxon-name-part-type="suborder">Heteroptera</tp:taxon-name-part></tp:taxon-name>) from South America</article-title><source>Biodivers Data J</source><day>13</day><month>5</month><year>2016</year><volume>2016</volume><issue>4</issue><pub-id pub-id-type="doi">10.3897/BDJ.4.e7975</pub-id></mixed-citation></tp:treatment-meta><tp:nomenclature><tp:taxon-name><tp:taxon-name-part taxon-name-part-type="genus">Ambrysus</tp:taxon-name-part> <tp:taxon-name-part taxon-name-part-type="species">stali</tp:taxon-name-part></tp:taxon-name><tp:taxon-authority>La Rivers, 1962</tp:taxon-authority></tp:nomenclature><tp:treatment-sec sec-type="materials"><title>Materials</title><list list-type="alpha-lower" list-content="occurrences"><list-item><p><bold>Type status:</bold> <named-content xmlns:xlink="http://www.w3.org/1999/xlink" content-type="dwc:typeStatus" xlink:type="simple">Other material</named-content>. <bold>Occurrence:</bold> individualCount: <named-content xmlns:xlink="http://www.w3.org/1999/xlink" content-type="dwc:individualCount" xlink:type="simple">1</named-content>; sex: <named-content xmlns:xlink="http://www.w3.org/1999/xlink" content-type="dwc:sex" xlink:type="simple">macropterous male</named-content>; <bold>Taxon:</bold> genus: <named-content xmlns:xlink="http://www.w3.org/1999/xlink" content-type="dwc:genus" xlink:type="simple"><tp:taxon-name><tp:taxon-name-part taxon-name-part-type="genus">Ambrysus</tp:taxon-name-part></tp:taxon-name></named-content>; specificEpithet: <named-content xmlns:xlink="http://www.w3.org/1999/xlink" content-type="dwc:specificEpithet" xlink:type="simple"><tp:taxon-name><tp:taxon-name-part taxon-name-part-type="species">stali</tp:taxon-name-part></tp:taxon-name></named-content>; <bold>Location:</bold> continent: <named-content xmlns:xlink="http://www.w3.org/1999/xlink" content-type="dwc:continent" xlink:type="simple">South America</named-content>; country: <named-content xmlns:xlink="http://www.w3.org/1999/xlink" content-type="dwc:country" xlink:type="simple">Venezuela</named-content>; stateProvince: <named-content xmlns:xlink="http://www.w3.org/1999/xlink" content-type="dwc:stateProvince" xlink:type="simple">Bolívar</named-content>; county: <named-content xmlns:xlink="http://www.w3.org/1999/xlink" content-type="dwc:county" xlink:type="simple">Gran Sabana</named-content>; locality: <named-content xmlns:xlink="http://www.w3.org/1999/xlink" content-type="dwc:locality" xlink:type="simple">Canaima National Park</named-content>; decimalLatitude: <named-content xmlns:xlink="http://www.w3.org/1999/xlink" content-type="dwc:decimalLatitude" xlink:type="simple">4.94219</named-content>; decimalLongitude: <named-content xmlns:xlink="http://www.w3.org/1999/xlink" content-type="dwc:decimalLongitude" xlink:type="simple">-61.08764</named-content>; <bold>Identification:</bold> identifiedBy: <named-content xmlns:xlink="http://www.w3.org/1999/xlink" content-type="dwc:identifiedBy" xlink:type="simple">Higor D. D. Rodrigues</named-content>; <bold>Event:</bold> year: <named-content xmlns:xlink="http://www.w3.org/1999/xlink" content-type="dwc:year" xlink:type="simple">2012</named-content>; month: <named-content xmlns:xlink="http://www.w3.org/1999/xlink" content-type="dwc:month" xlink:type="simple">12</named-content>; day: <named-content xmlns:xlink="http://www.w3.org/1999/xlink" content-type="dwc:day" xlink:type="simple">1</named-content>; fieldNumber: <named-content xmlns:xlink="http://www.w3.org/1999/xlink" content-type="dwc:fieldNumber" xlink:type="simple">Biocor 08 kvalita</named-content>; eventRemarks: <named-content xmlns:xlink="http://www.w3.org/1999/xlink" content-type="dwc:eventRemarks" xlink:type="simple">M. Svitok col.</named-content>; <bold>Record Level:</bold> type: <named-content xmlns:xlink="http://www.w3.org/1999/xlink" content-type="dwc:type" xlink:type="simple">PhysicalObject</named-content>; institutionCode: <named-content xmlns:xlink="http://www.w3.org/1999/xlink" content-type="dwc:institutionCode" xlink:type="simple">TUZVO</named-content>; basisOfRecord: <named-content xmlns:xlink="http://www.w3.org/1999/xlink" content-type="dwc:basisOfRecord" xlink:type="simple">PreservedSpecimen</named-content></p></list-item></list></tp:treatment-sec><tp:treatment-sec sec-type="Distribution"><title>Distribution</title><p>Venezuela, Trinidad &amp; Tobago, Guyana, Suriname, French Guiana, Brazil. According to <xref ref-type="bibr" rid="B2873612">Sites and Reynoso-Velasco (2015)</xref>, specimens from Argentina (<xref ref-type="bibr" rid="B2873524">López-Ruf 1987</xref>, <xref ref-type="bibr" rid="B2873534">López-Ruf 2007</xref>, <xref ref-type="bibr" rid="B2873546">Mazzuconi et al. 2009</xref>​) are probably not conspecific with <italic><tp:taxon-name><tp:taxon-name-part taxon-name-part-type="genus">A.</tp:taxon-name-part> <tp:taxon-name-part taxon-name-part-type="species">stali</tp:taxon-name-part></tp:taxon-name></italic>.</p><p><bold>Distribution in Venezuela</bold>: Bolívar!, Amazonas.</p></tp:treatment-sec><ref-list><ref id="B2873612"><element-citation xmlns:xlink="http://www.w3.org/1999/xlink" publication-type="article" xlink:type="simple"><person-group person-group-type="author"><name name-style="western"><surname>Sites</surname><given-names>Robert W.</given-names></name><name name-style="western"><surname>Reynoso-Velasco</surname><given-names>D.</given-names></name></person-group><year>2015</year><article-title>Review of the <italic><tp:taxon-name><tp:taxon-name-part taxon-name-part-type="genus">Ambrysus</tp:taxon-name-part> <tp:taxon-name-part taxon-name-part-type="species">stali</tp:taxon-name-part></tp:taxon-name></italic> La Rivers species complex (<tp:taxon-name><tp:taxon-name-part taxon-name-part-type="suborder">Heteroptera</tp:taxon-name-part></tp:taxon-name>: <tp:taxon-name><tp:taxon-name-part taxon-name-part-type="infraorder">Nepomorpha</tp:taxon-name-part></tp:taxon-name>: <tp:taxon-name><tp:taxon-name-part taxon-name-part-type="family">Naucoridae</tp:taxon-name-part></tp:taxon-name>) with the description of a new species from Mesoamerica</article-title><source>Zootaxa</source><volume>4018</volume><issue>2</issue><fpage>279</fpage><lpage>291</lpage><uri xlink:type="simple">http://dx.doi.org/10.11646/zootaxa.4018.2.7</uri><pub-id pub-id-type="doi">10.11646/zootaxa.4018.2.7</pub-id></element-citation></ref><ref id="B2873524"><element-citation xmlns:xlink="http://www.w3.org/1999/xlink" publication-type="article" xlink:type="simple"><person-group person-group-type="author"><name name-style="western"><surname>López-Ruf</surname><given-names>M. L.</given-names></name></person-group><year>1987</year><article-title>Nuevas citas para la Argentina de especies de <tp:taxon-name><tp:taxon-name-part taxon-name-part-type="family">Limnocoridae</tp:taxon-name-part></tp:taxon-name> y <tp:taxon-name><tp:taxon-name-part taxon-name-part-type="family">Naucoridae</tp:taxon-name-part></tp:taxon-name> (<tp:taxon-name><tp:taxon-name-part taxon-name-part-type="suborder">Heteroptera</tp:taxon-name-part></tp:taxon-name>)</article-title><source>Physis</source><volume>45</volume><issue>109</issue><fpage>76</fpage></element-citation></ref><ref id="B2873534"><element-citation xmlns:xlink="http://www.w3.org/1999/xlink" publication-type="article" xlink:type="simple"><person-group person-group-type="author"><name name-style="western"><surname>López-Ruf</surname><given-names>M. L.</given-names></name></person-group><year>2007</year><article-title>Notas sobre <tp:taxon-name><tp:taxon-name-part taxon-name-part-type="superfamily">Naucoroidea</tp:taxon-name-part></tp:taxon-name> (<tp:taxon-name><tp:taxon-name-part taxon-name-part-type="order">Hemiptera</tp:taxon-name-part></tp:taxon-name>: <tp:taxon-name><tp:taxon-name-part taxon-name-part-type="family">Naucoridae</tp:taxon-name-part></tp:taxon-name>). 3ra. Serie. Estudios con microscopio electrónico de barrido: Corion de los huevos de <tp:taxon-name><tp:taxon-name-part taxon-name-part-type="genus">Ambrysus</tp:taxon-name-part> (<tp:taxon-name-part taxon-name-part-type="subgenus">Ambrysus</tp:taxon-name-part>) <tp:taxon-name-part taxon-name-part-type="species">attenuatus</tp:taxon-name-part></tp:taxon-name> Montandon, <tp:taxon-name><tp:taxon-name-part taxon-name-part-type="genus">Ambrysus</tp:taxon-name-part> (<tp:taxon-name-part taxon-name-part-type="subgenus">Ambrysus</tp:taxon-name-part>) <tp:taxon-name-part taxon-name-part-type="species">acutangulus</tp:taxon-name-part></tp:taxon-name> Montandon y <tp:taxon-name><tp:taxon-name-part taxon-name-part-type="genus">Ambrysus</tp:taxon-name-part> (<tp:taxon-name-part taxon-name-part-type="subgenus">Ambrysus</tp:taxon-name-part>) <tp:taxon-name-part taxon-name-part-type="species">stali</tp:taxon-name-part></tp:taxon-name> La Rivers</article-title><source>Lundiana</source><volume>8</volume><issue>1</issue><fpage>9</fpage><lpage>12</lpage></element-citation></ref><ref id="B2873546"><element-citation xmlns:xlink="http://www.w3.org/1999/xlink" publication-type="article" xlink:type="simple"><person-group person-group-type="author"><name name-style="western"><surname>Mazzuconi</surname><given-names>S. A.</given-names></name><name name-style="western"><surname>López-Ruf</surname><given-names>M. L.</given-names></name><name name-style="western"><surname>Bachmann</surname><given-names>A. O.</given-names></name></person-group><year>2009</year><article-title><tp:taxon-name><tp:taxon-name-part taxon-name-part-type="infraorder">Gerromorpha</tp:taxon-name-part></tp:taxon-name> y <tp:taxon-name><tp:taxon-name-part taxon-name-part-type="infraorder">Nepomorpha</tp:taxon-name-part></tp:taxon-name> (Insecta: <tp:taxon-name><tp:taxon-name-part taxon-name-part-type="suborder">Heteroptera</tp:taxon-name-part></tp:taxon-name>) del Parque Provincial Salto Encantado del Valle del Cuña Pirú, Provincia de Misiones, Argentina</article-title><source>Lundiana</source><volume>9</volume><issue>1</issue><fpage>57</fpage><lpage>66</lpage></element-citation></ref></ref-list></tp:taxon-treatment>
